# Supplementary material for: Discovery of a Myeloid Cell Leukemia 1 (Mcl-1) Inhibitor That Demonstrates Potent In Vivo Activities in Mouse Models of Hematological and Solid Tumors
Source: J Med Chem. 2024 Aug 5;67(16):14370–93. doi: 10.1021/acs.jmedchem.4c01188 (PMC11345828; doi:10.1021/acs.jmedchem.4c01188)
Supplement: Supplementary file 2 — jm4c01188_si_002.csv [file jm4c01188_si_002.csv]

Compound	SMILES	Ki (TR-FRET)	H929 GI50	K562 GI50	AUC	CL
9	CN1N=C(C)C(C2=C3C(C(CCCOC4=CC(C)=C(Cl)C(C)=C4)=C5N3[C@H](C)CN(C6=CN(C)C7=C6C=C(C(O)=O)C=C7)C5=O)=CC=C2Cl)=C1C	250+20	190+30	>12500
10	CN1N=C(C)C(C2=C3C(C(CCCOC4=CC(C)=C(Cl)C(C)=C4)=C5N3[C@H](C)CN(C6=CC=CC7=C6N(C)C(C(O)=O)=C7)C5=O)=CC=C2Cl)=C1C	N/A	187+78	>12500
11	CN1N=C(C)C(C2=C3C(C(CCCOC4=CC(C)=C(Cl)C(C)=C4)=C5N3[C@H](C)CN(C6=CC(C)=CC7=C6N(C)C(C(O)=O)=C7)C5=O)=CC=C2Cl)=C1C	205+18	140+110	>12500
12	CN1N=C(C)C(C2=C3C(C(CCCOC4=CC(C)=C(Cl)C(C)=C4)=C5N3[C@H](C)CN(C6=CC(OC)=CC7=C6N(C)C(C(O)=O)=C7)C5=O)=CC=C2Cl)=C1C	185+27	211+22	>12500
13	CN1N=C(C)C(C2=C3C(C(CCCOC4=CC(C)=C(Cl)C(C)=C4)=C5N3[C@H](C)CN(C6=CC=C(OC)C7=C6N(C)C(C(O)=O)=C7)C5=O)=CC=C2Cl)=C1C	91+3	110+38	>7100+3500
14	CN1N=C(C)C(C2=C3C(C(CCCOC4=CC(C)=C(Cl)C(C)=C4)=C5N3[C@H](C)CN(C6=CC(COC)=CC7=C6N(C)C(C(O)=O)=C7)C5=O)=CC=C2Cl)=C1C	200+65	112+16	>12500
15	CN1N=C(C)C(C2=C3C(C(CCCOC4=CC(C)=C(Cl)C(C)=C4)=C5N3[C@H](C)CN(C6=CC(OC)=C(C)C7=C6N(C)C(C(O)=O)=C7)C5=O)=CC=C2Cl)=C1C	280+58	138+12	>12500
16	CN1N=C(C)C(C2=C3C(C(CCCOC4=CC(C)=C(Cl)C(C)=C4)=C5N3[C@H](C)CN(C6=CC(C)=C(OC)C7=C6N(C)C(C(O)=O)=C7)C5=O)=CC=C2Cl)=C1C	224+35	101+18	>9500+3500
17	CN1N=C(C)C(C2=C3C(C(CCCOC4=CC(C)=C(Cl)C(C)=C4)=C5N3[C@H](C)CN(C6=CC(COC)=C(OC)C7=C6N(C)C(C(O)=O)=C7)C5=O)=CC=C2Cl)=C1C	154+20	111+7	>12500
18	CN1N=C(C)[C@]([C@]2=C3C(C(CCCOC4=CC(C)=C(Cl)C(C)=C4)=C5N3[C@H](C)CN(C6=CC(OC)=C(OC)C7=C6N(C)C(C(O)=O)=C7)C5=O)=CC=C2Cl)=C1C	120+30	37+16	6200+2800
19	ClC1=CC=C(C(CCCOC2=CC(C)=C(Cl)C(C)=C2)=C3N4[C@H](C)CN(C5=CC(OC)=C(OC)C6=C5N(C)C(C(O)=O)=C6)C3=O)C4=C1C7=C(C)N=CN=C7C	<75	32+14	7000+3000	499	43
20	ClC1=CC=C(C(CCCOC2=CC(C)=C(Cl)C(C)=C2)=C3N4[C@H](C)CN(C5=CC(OC)=C(OC)C6=C5N(C)C(C(O)=O)=C6)C3=O)C4=C1C7=C(C)N=C(C)N=C7C	<75	33+14	6800+3300	385	45
21	ClC1=CC=C(C(CCCOC2=CC(C)=C(Cl)C(C)=C2)=C3N4[C@H](C)CN(C5=CC(OCCOC)=C(OC)C6=C5N(C)C(C(O)=O)=C6)C3=O)C4=C1C7=C(C)N=CN=C7C	<75	30+13	>12000	290	58
22	ClC1=CC=C(C(CCCOC2=CC(C)=C(Cl)C(C)=C2)=C3N4[C@H](C)CN(C5=CC(OCC6CCOCC6)=C(OC)C7=C5N(C)C(C(O)=O)=C7)C3=O)C4=C1C8=C(C)N=CN=C8C	99+51	46+16	8700+600	2830	7
23	ClC1=CC=C(C(CCCOC2=CC(C)=C(Cl)C(C)=C2)=C3N4[C@H](C)CN(C5=CC(OC[C@@H]6CCCO6)=C(OC)C7=C5N(C)C(C(O)=O)=C7)C3=O)C4=C1C8=C(C)N=CN=C8C	106+16	38+12	8100+3000
24	ClC1=CC=C(C(CCCOC2=CC(C)=C(Cl)C(C)=C2)=C3N4[C@H](C)CN(C5=CC(OC[C@H]6CCCO6)=C(OC)C7=C5N(C)C(C(O)=O)=C7)C3=O)C4=C1C8=C(C)N=CN=C8C	<75	66+5	11000+2000	1476	15
25	ClC1=CC=C(C(CCCOC2=CC(C)=C(Cl)C(C)=C2)=C3N4[C@H](C)CN(C5=CC(OCCOC)=C(OC)C6=C5N(C)C(C(O)=O)=C6)C3=O)C4=C1C7=C(C)N=C(C)N=C7C	<75	22+10	>12000	334	51
26	ClC1=CC=C(C(CCCOC2=CC(C)=C(Cl)C(C)=C2)=C3N4[C@H](C)CN(C5=CC(OCC6CCOCC6)=C(OC)C7=C5N(C)C(C(O)=O)=C7)C3=O)C4=C1C8=C(C)N=C(C)N=C8C	86+20	43+17	>12000	9000	2.2
27	ClC1=CC=C(C(CCCOC2=CC(C)=C(Cl)C(C)=C2)=C3N4[C@H](C)CN(C5=CC(OC[C@@H]6CCCO6)=C(OC)C7=C5N(C)C(C(O)=O)=C7)C3=O)C4=C1C8=C(C)N=C(C)N=C8C	190+65	36+8	8800+900	2190	8.9
28	ClC1=CC=C(C(CCCOC2=CC(C)=C(Cl)C(C)=C2)=C3N4[C@H](C)CN(C5=CC(OC[C@H]6CCCO6)=C(OC)C7=C5N(C)C(C(O)=O)=C7)C3=O)C4=C1C8=C(C)N=C(C)N=C8C	<75	45+11	11000+2000	2510	8.4
29	ClC1=CC=C(C(CCCOC2=CC(C)=C(Cl)C(C)=C2)=C3N4[C@H](C)CN(C5=CC(O[C@H]6CCOC6)=C(OC)C7=C5N(C)C(C(O)=O)=C7)C3=O)C4=C1C8=C(C)N=C(C)N=C8C	<75	22+7	8000+3000	1858	19
30	ClC1=CC=C(C(CCCOC2=CC(C)=C(Cl)C(C)=C2)=C3N4[C@H](C)CN(C5=CC(O[C@@H]6CCOC6)=C(OC)C7=C5N(C)C(C(O)=O)=C7)C3=O)C4=C1C8=C(C)N=C(C)N=C8C	81+25	26+8	>12000	1425	13
31	ClC1=CC=C(C(CCCOC2=CC(C)=C(Cl)C(C)=C2)=C3N4[C@H](C)CN(C5=CC(O[C@H]6CCOC6)=C(OCC)C7=C5N(C)C(C(O)=O)=C7)C3=O)C4=C1C8=C(C)N=C(C)N=C8C	84+25	23+12	9000+2000	2465	8.7
32	ClC1=CC=C(C(CCCOC2=CC(C)=C(Cl)C(C)=C2)=C3N4[C@H](C)CN(C5=CC(OCC6CCOCC6)=C(OCC)C7=C5N(C)C(C(O)=O)=C7)C3=O)C4=C1C8=C(C)N=C(C)N=C8C	124+62	61+24	>12000	4930	3.7
